# Supplementary material for: Characteristics and outcomes of gallbladder cancer patients at the Tata Medical Center, Kolkata 2017–2019
Source: Cancer Med. 2023 Feb 13;12(8):9293–302. doi: 10.1002/cam4.5677 (PMC10166897; doi:10.1002/cam4.5677)
Supplement: Supplementary file 2 — Table S1 Table S2 Table S3 Table S4 [file CAM4-12-9293-s001.xlsx]

## Sheet: Table S1A
Table S1A: Classification of GBC pathologies
Pathological Classification	As Recorded in the EMR
Adenocarcinoma	Adenocarcinoma, Adenocarcinoma with signet ring,
	Adenocarcinoma with xanthogranulomatous cholecystitis, Papillary adenocarcinoma
Adenosquamous carcinoma	Adenosquamous, Adenosquamous carcinoma
Neuroendocrine carcinoma	Neuroendocrine carcinoma
Others	Intracholecystitic papillary neoplasm with invasive carcinoma, Mucinous adenocarcinoma,
	Mucinous adenocarcinoma, Squamous cell carcinoma, Signet cell carcinoma, Small cell carcinoma,
	Carcinoma in situ, Carcinoma, mixed non-neuroendocrine neoplasms

## Sheet: Table S1B
Table S1B: Classification of metastatis site
Sites of Metastases	As Recorded in the EMR
Liver	Extension into liver ± other organs such as lung or bone
Peritoneum & Omentum	Omentum, Peritoneal or Peritoneum,
Lungs	Lung
Others	Adrenal Gland, Bone, Brain, Ovary, Uterus, Stomach
	Portsite, Hypochondrium

## Sheet: Table S2
Table S2: Liver function test parameters for study patients
Liver Function	Number Assessed	Median Values [IQR]	Number with abnormal values (%)	Median of Abnormal Values [IQR]
Bilirubin	425	0.8 [0.5-3]	155 (37)	4.8 [2.4-13.3]
AST	425	51 [31-92]	38 (9)	290 [225-348]
ALT*	424	49 [30-88]	209 (49)	89 [69-134]
ALP	425	221 [115-445]	306 (72)	307 [183-563]
GGT	423	140 [47.5-411.5]	171 (40)	489 [305-867]
Albumin*	424	3.95 [3.5-4.3]	43 (10)	2.6 [2.4-2.85]
*Data missing for one patient
Bilirubin = Total Bilirubin
Abnormal Values; Bilirubin ≥ 2.0mg/dL; Albumin < 3.0 mg/dL;
AST, ALT, ALP and GGT > 3 normal range

## Sheet: Table S3
Table S3: Survival analysis for cohort based on cancer staging and type of surgery underwent
	Stage II			Stage III			Stage IV
	N	Survival %	p-value*	N	Survival %	p-value*	N	Survival%	p-value*
		(95% CI)			(95% CI)			(95% CI)
Radical	13	69 (37-87)	0.26	22	27 (11-46)	0.4	13	31 (10-55)	0.48
Simple	13	46 (19-70)		14	57 (28-78)		68	16 (9-26)
Partial	-	-		1	0		1	100 (100-100)
No	-	-		29	17 (6-33)		193	4 (2-7)
Note: (1) Cohort sub-analyzed above is from Figure 2B; (2) Median survival is reported in months; (3) 1 patient excluded from stage III and IV analysis due to missing value; * p-value is a comparison between radical and simple cholecystectomy

## Sheet: Table S4
Table S4: Multivariate cox regression analysis (n = 123, number of events = 102)
Risk Factor	Parameter Estimate	p-value	Hazard Ration (HR) (95% CI for HR)
Age	107	0.414	1 (0.98-1.03)
Gender (Male)	0.36	0.195	1.43 (0.83-2.4)
ECOG
1	0.38	0.462	1.47 (0.52-4.14)
2	0.41	0.478	1.50 (0.48-4.70)
3	1.72	0.036*	5.6 (1.11-28.04)
BMI	0.02	0.324	1.02 (0.97-1.06)
Gallstone
Polyp	-16	0.995	0 (0-Inf)
Yes	0.43	0.08	1.54 (0.94-2.56)
Cancer at presentation
Locally advanced	-0.2	0.631	0.81 (0.35-1.86)
Metastatic	0.38	0.25	1.46 (0.76-2.81)
Metastatis (Yes)	0.78	0.088	2.19 (0.88-5.4)
Tumor Stage
II	-0.47	0.45	0.62 (0.18-2.11)
III	-0.01	0.982	0.98 (0.33-2.95)
IV	-0.01	0.979	0.98 (0.28-3.43)
Tumor Grade
2	0.13	0.809	0.87 (0.31-2.48)
3	0.37	0.479	1.44 (0.51-4.04)
Treatment
Control	0.53	0.357	1.70 (0.54-5.34)
Palliative	1.1	0.141	3.15 (0.68-14.60)
Surgery
Partial	-0.3	0.765	0.73 (0.1-5.36)
Radical	0.22	0.739	1.2 (0.33-4.6)
Simple	-0.02	0.958	0.97 (0.42-2.23)
Hypertension (Yes)	0.1	0.629	1.14 (0.66-1.96)
Diabetes (Yes)	0.2	0.473	1.22 (0.70-2.11)
Thyroidism (No)	0.14	0.662	1.16 (0.59-2.26)
Significance codes: 0 ‘***’ 0.001 ‘**’ 0.01 ‘*’ 0.05 ‘.’ 0.1 ‘ ’ 1
Concordance = 0.716 (se = 0.028 )
Likelihood ratio tes t= 62.43 on 24 df, p=3e-05
Wald test = 54.27 on 24 df, p=4e-04
Score (logrank) test = 65.78 on 24 df, p=9e-06
